# Supplementary material for: Effectiveness of Non-Pharmacological Interventions in Patients with Facial Paralysis: An Umbrella and Mapping Review
Source: Medicina (Kaunas). 2025 Aug 21;61(8):1502. doi: 10.3390/medicina61081502 (PMC12388444; doi:10.3390/medicina61081502)
Supplement: Supplementary file 1 [file medicina-61-01502-s001.zip]

Archive with 1 entries (1 files):
- medicina-3787568-supplementary.pdf
